# Supplementary material for: Prognostic Roles of BRAF, KIT, NRAS, IGF2R and SF3B1 Mutations in Mucosal Melanomas
Source: Cells. 2021 Aug 27;10(9):2216. doi: 10.3390/cells10092216 (PMC8468625; doi:10.3390/cells10092216)
Supplement: Supplementary file 1 [file cells-10-02216-s001.zip]

Archive with 1 entries (1 files):
- cells-1348032-supplementary.pdf
